# Supplementary material for: Formulation and Efficacy of Catalase-Loaded Nanoparticles for the Treatment of Neonatal Hypoxic-Ischemic Encephalopathy
Source: Pharmaceutics. 2021 Jul 23;13(8):1131. doi: 10.3390/pharmaceutics13081131 (PMC8400001; doi:10.3390/pharmaceutics13081131)
Supplement: Supplementary file 1 [file pharmaceutics-13-01131-s001.zip]

Archive with 1 entries (1 files):
- pharmaceutics-1280023-supplementary.pdf
